# Supplementary material for: Economic and environmental impacts of a resource-saving committee in a Japanese hemodialysis clinic: a case study
Source: Front Health Serv. 2026 Jan 15;5:1737266. doi: 10.3389/frhs.2025.1737266 (PMC12852348; doi:10.3389/frhs.2025.1737266)
Supplement: Supplementary file 1 [file Table1.xlsx]

## Sheet: Table1-initiative
Supplemental Table 1 Checklist used for implementing resource-saving changes
Lighting	Turn lights off promptly (frequent use of motion sensors)
	Do not turn on lights in changing rooms, linen rooms, etc. during daytime
	Turn off lights in the nighttime parking lot
	Reduce the number of fluorescent lamps in rarely used rooms and hallways
	Unplug unnecessary electrical cords
Water usage	Complete water-related tasks efficiently
	Avoid leaving water running during handwashing, etc.
	Confirm faucets are closed and reuse washing machine water for toilet cleaning
	Run dishwashers only when full; accumulate items before washing
Supplies	Purchase daily supplies from dollar stores when possible
	Check medical supply inventory and assess necessity before purchasing
	Encourage outpatients to bring eco-bags to reduce plastic bag usage
Paper Towels	Do not use more than two sheets per use, and do use personal towels where appropriate
Elevator Usage	Staff should avoid using elevators if possible
Air Conditioning	Set and lock the temperature to the appropriate level for the season
	Open windows to improve ventilation
Toilet Paper	Maintain minimal stock levels
	Use fewer rolls
	Use newspaper or advertisements to wrap waste
Meals	Aim for zero food waste
	Monitor price fluctuations for ingredients and seasonings
	Turn off cafeteria lights during lunch on clear days
Patient Waiting Room	Strictly manage lighting and air conditioning (set to optimal temperature by season)
	Enforce entry time limits to reduce room usage duration
PCs, Office Equipment, etc.	Turn off power when not in use
