# Supplementary material for: Economic and environmental impacts of a resource-saving committee in a Japanese hemodialysis clinic: a case study
Source: Front Health Serv. 2026 Jan 15;5:1737266. doi: 10.3389/frhs.2025.1737266 (PMC12852348; doi:10.3389/frhs.2025.1737266)
Supplement: Supplementary file 2 [file Table2.xlsx]

## Sheet: Table 2-Size and per person
Supplemental Table 2 Data in monthly consumptions per capita
Year	Patient number		Electoricity					Gas					Water					(City water)		Waste
	End of year	person-month	Price (yen)	Amount (kWh）	Monthly price per capita (yen)	Monthly amount per capita (kWh)	CFP (tCO2-e)	Price (yen)	Amount (m3）	Monthly price per capita (yen)	Monthly amount per capita (m3)	CFP (tCO2-e)	Price (yen)	Amount (m3）	Monthly price per capita (yen)	Monthly amount per capita (m3)	CFP (tCO2-e)	Price (yen)	Amount (m3）	Price (yen)	Monthly price per capita (yen)	Price (yen)	Monthly price per capita (yen)	CFP (tCO2-e)
2016	237	2883	19133591	985089	6636.69	341.689	488.878	3236323	60197	1122.55	20.88	132.433	7495839	31336	2600.01	10.8692	9.4008	751183	3199	6415704	2225.36	1484028	514.751	71.3425
2017	263	3035	21002277	1071790	6920.03	353.143	518.44	3182796	60398	1048.7	19.9005	132.876	8137174	34163	2681.11	11.2563	10.2489	1214285	5180	6561216	2161.85	1862320	613.614	76.073
2018	275	3190	24430530	1139802	7658.47	357.305	542.985	3207265	55418	1005.41	17.3724	121.92	2717451	27449	851.866	8.6047	8.2347	974767	4175	6710580	2103.63	2165724	678.91	80.1619
2019	263	3035	24194410	1114696	7971.8	367.28	514.685	3623906	53018	1194.04	17.4689	116.64	2564199	25901	844.876	8.5341	7.7703	1100172	4246	7341253	2418.86	2373839	782.155	87.737
2020	268	3181	22002765	1120826	6916.93	352.35	553.598	3276697	54534	1030.08	17.1437	115.067	2541231	25669	798.878	8.06948	5.1338	664874	2806	7248395	2278.65	2412905	758.537	74.392
2021	266	3227	19034076	1101839	5898.38	341.444	556.561	2867897	53860	888.719	16.6904	113.645	2606571	26329	807.738	8.15897	5.2658	432648	1842	9240055	2863.36	2466915	764.461	90.1437
2022	270	3236	31646203	1183555	9779.42	365.746	498.419	5343406	50811	1651.24	15.7018	107.211	2622807	26493	810.509	8.18696	5.2986	569960	2412	10585720	3271.24	2144400	662.67	98.0219
2023	260	3209	33412541	1140381	10412.1	355.37	521.109	5443515	54841	1696.33	17.0897	115.715	3032823	27597	945.099	8.59988	5.5194	434862	1836	12367520	3854.01	1128450	351.652	103.919
2024	249	3089	28403079	1077762	9194.91	348.903	492.494	4966145	53431	1607.69	17.2972	112.739	2894091	28593	936.902	9.25639	5.7186	181764	714	11002200	3561.74	1032900	334.38	92.6703
